# Supplementary material for: Chondrogenic differentiation of Wharton’s Jelly mesenchymal stem cells on silk spidroin-fibroin mix scaffold supplemented with L-ascorbic acid and platelet rich plasma
Source: Sci Rep. 2020 Nov 10;10:19449. doi: 10.1038/s41598-020-76466-8 (PMC7656266; doi:10.1038/s41598-020-76466-8)
Supplement: Supplementary file 1 — Supplementary information. [file 41598_2020_76466_MOESM1_ESM.xlsx]

## Sheet: Scaffold
Title	Chondrogenic differentiation of Wharton’s Jelly mesenchymal stem cells on silk spidroin-fibroin mix scaffold supplemented with L-ascorbic acid and platelet rich plasma
Authors	Anggraini Barlian1*, Hermawan Judawisastra2, Ahmad Ridwan1, Antonia Ratih Wahyuni1, Meidiana Ebtayani Lingga1
	Scaffold	Control	Control	Control	N1	N2	N3	Viability 1	Viability 2	Viability 3	Average	StDev
Day 1	SF 85% + SS 15%	0.2231	0.2231	0.2231	0.3977	0.4109	0.3962	178.261	184.177	177.589	180.009	3.62567
	SF 90% + SS 10%	0.2079	0.2079	0.2079	0.4521	0.4336	0.4457	217.46	208.562	214.382	213.468	4.5191
	SF 100%	0.2097	0.2097	0.2097	0.419433	0.4124	0.4444	200.016	196.662	211.922	202.867	8.01938
Day 3	SF 85% + SS 15%	0.2819	0.2819	0.2819	0.3068	0.3327	0.3091	108.833	118.021	109.649	112.167	5.08535
	SF 90% + SS 10%	0.2695	0.2695	0.2695	0.279	0.2954	0.3236	103.525	109.61	120.074	111.07	8.37056
	SF 100%	0.2932	0.2932	0.2932	0.2325	0.2439	0.2173	79.2974	83.1855	74.1132	78.8654	4.55155
Day 5	SF 85% + SS 15%	0.3239	0.3239	0.3239	0.2729	0.262667	0.2552	84.2544	81.095	78.7897	81.3797	2.74343
	SF 90% + SS 10%	0.3244	0.3244	0.3244	0.4118	0.4118	0.363	126.942	126.942	111.899	121.928	8.68517
	SF 100%	0.3423	0.3423	0.3423	0.1543	0.1636	0.1532	45.0774	47.7943	44.7561	45.8759	1.66913
Day 7	SF 85% + SS 15%	0.1931	0.1931	0.1931	0.279	0.2428	0.2622	144.485	125.738	135.785	135.336	9.38143
	SF 90% + SS 10%	0.1785	0.1785	0.1785	0.328	0.3565	0.3385	183.754	199.72	189.636	191.036	8.07481
	SF 100%	0.2082	0.2082	0.2082	0.3028	0.3142	0.3117	145.437	150.913	149.712	148.687	2.87797
Day 14	SF 85% + SS 15%	0.197667	0.197667	0.197667	0.4986	0.489	0.5092	252.243	247.386	257.605	252.411	5.1117
	SF 90% + SS 10%	0.1912	0.1912	0.1912	0.5586	0.5635	0.5409	292.155	294.718	282.898	289.923	6.21798
	SF 100%	0.1989	0.1989	0.1989	0.3986	0.4488	0.4029	200.402	225.641	202.564	209.536	13.9894
	Day 1	Day 3	Day 5	Day 7	Day 14
85% SF : 15% SS	180.009	112.167	81.3797	135.336	252.411
90% SF : 10% SS	213.468	111.07	121.928	191.036	289.923
100% SF	202.867	78.8654	45.8759	148.687	209.536
ANOVA Result
Table Analyzed	Data 1
Two-way RM ANOVA	Matching: Across row
Assume sphericity?	No
Alpha	0.05
Source of Variation	% of total variation	P value	P value summary	Significant?	Geisser-Greenhouse's epsilon
Row Factor x Column Factor	5.524	0.007	**	Yes
Row Factor	73.37	<0,001	***	Yes
Column Factor	16.03	<0,001	***	Yes	0.7175
Subject	1.469	0.62	ns	No
ANOVA table	SS	DF	MS	F (DFn, DFd)	P value
Row Factor x Column Factor	6094	8	761.8	F (8, 20) = 3,826	P=0,007
Row Factor	80945	4	20236	F (4, 10) = 124,9	P<0,001
Column Factor	17688	2	8844	F (1,435, 14,35) = 44,42	P<0,001
Subject	1621	10	162.1	F (10, 20) = 0,8140	P=0,62
Residual	3982	20	199.1
Data summary
Number of columns (Column Factor)	3
Number of rows (Row Factor)	5
Number of subjects (Subject)	15
Number of missing values	0
Mutiple Comparison
Tukey's multiple comparisons test	Mean Diff,	95,00% CI of diff,	Significant?	Summary	Adjusted P Value
1 Day
SF 85% + SS15% vs. SF 90% + SS10%	-27.01	-183,0 to 129,0	No	ns	0.64
SF 85% + SS15% vs. SF 100%	-13.48	-79,02 to 52,06	No	ns	0.55
SF 90% + SS10% vs. SF 100%	13.53	-93,92 to 121,0	No	ns	0.77
3 Days
SF 85% + SS15% vs. SF 90% + SS10%	-7.724	-93,79 to 78,34	No	ns	0.87
SF 85% + SS15% vs. SF 100%	28.89	3,731 to 54,05	Yes	*	0.04
SF 90% + SS10% vs. SF 100%	36.61	-71,83 to 145,1	No	ns	0.32
5 Days
SF 85% + SS15% vs. SF 90% + SS10%	-23.57	-27,29 to -19,84	Yes	***	<0,001
SF 85% + SS15% vs. SF 100%	33.01	5,665 to 60,35	Yes	*	0.03
SF 90% + SS10% vs. SF 100%	56.58	25,70 to 87,45	Yes	*	0.02
7 Days
SF 85% + SS15% vs. SF 90% + SS10%	-57.03	-72,55 to -41,51	Yes	**	0.003
SF 85% + SS15% vs. SF 100%	-7.079	-61,56 to 47,40	No	ns	0.76
SF 90% + SS10% vs. SF 100%	49.95	-9,458 to 109,4	No	ns	0.07
14 Days
SF 85% + SS15% vs. SF 90% + SS10%	-49.66	-69,69 to -29,64	Yes	**	0.008
SF 85% + SS15% vs. SF 100%	30.44	17,23 to 43,65	Yes	**	0.01
SF 90% + SS10% vs. SF 100%	80.1	71,27 to 88,94	Yes	***	<0,001

## Sheet: LAA
	LAA (ug/ml)	Control	Control	Control	N1	N2	N3	Viability 1	Viability 2	Viability 3	Average	StDev
Day 1	25	0.1327	0.1327	0.1327	0.186367	0.1694	0.144	140.442	127.656	108.515	125.538	16.0684
	50	0.1308	0.1308	0.1308	0.191533	0.174	0.1645	146.432	133.028	125.765	135.075	10.4848
	100	0.1608	0.1608	0.1608	0.2132	0.2051	0.2197	132.587	127.55	136.629	132.255	4.54888
	200	0.1744	0.1744	0.1744	0.235067	0.229347	0.2252	134.786	131.506	129.128	131.807	2.84069
Day 3	25	0.1824	0.1824	0.1824	0.2587	0.2692	0.2243	141.831	147.588	122.971	137.463	12.8762
	50	0.181	0.211	0.211	0.3045	0.3159	0.3058	168.232	149.716	144.929	154.292	12.3072
	100	0.2121	0.1521	0.1521	0.3329	0.3372	0.3129	156.954	221.696	205.72	194.79	33.7265
	200	0.2191	0.1491	0.1491	0.322967	0.3491	0.308967	147.406	234.138	207.221	196.255	44.3936
Day 5	25	0.2947	0.2947	0.2947	0.3581	0.3704	0.3508	121.513	125.687	119.036	122.079	3.36129
	50	0.2848	0.2848	0.2848	0.4299	0.42035	0.4353	150.948	147.595	152.844	150.462	2.65814
	100	0.3123	0.3123	0.3123	0.5315	0.5215	0.5387	170.189	166.987	172.494	169.89	2.7659
	200	0.3186	0.3186	0.3186	0.633767	0.560431	0.563767	198.922	175.904	176.951	183.926	12.9978
Day 7	25	0.9367	0.9367	0.9367	1.3958	1.4426	1.349	149.012	154.009	144.016	149.012	4.99626
	50	0.923033	0.923033	0.923033	1.6023	1.7342	1.6723	173.591	187.881	181.174	180.882	7.14941
	100	0.9196	0.9196	0.9196	1.2306	1.18635	1.143	133.819	129.007	124.293	129.04	4.76302
	200	0.9128	0.9128	0.9128	1.2274	1.2047	1.2501	134.465	131.979	136.952	134.465	2.48685
Day 14	25	1.135	1.125	1.125	2.48507	2.4361	2.5322	218.949	216.542	225.084	220.192	4.40471
	50	1.1287	1.2087	1.2087	2.9217	2.9322	2.9164	258.855	242.591	241.284	247.577	9.78928
	100	1.145	1.145	1.145	1.8653	1.65677	1.78591	162.908	144.696	155.975	154.526	9.19225
	200	1.1351	1.1351	1.1351	1.44413	1.6457	1.3025	127.225	144.983	114.748	128.985	15.1942
LAA	1	3	5	7	14
25 μg/ml LAA	123.026	137.463	122.079	149.012	220.192
50 μg/ml LAA	135.075	154.292	150.462	180.882	247.577
100 μg/ml LAA	162.589	194.79	169.89	129.04	154.526
200 μg/ml LAA	184.629	196.255	183.926	134.465	128.985
ANOVA Result
Two-way RM ANOVA	Matching: Across row
Assume sphericity?	No
Alpha	0.05
Source of Variation	% of total variation	P value	P value summary	Significant?	Geisser-Greenhouse's epsilon
Row Factor x Column Factor	53.83	<0,001	***	Yes
Row Factor	28.33	<0,001	***	Yes
Column Factor	6.396	0.007	**	Yes	0.4618
Subject	3.844	0.18	ns	No
ANOVA table	SS	DF	MS	F (DFn, DFd)	P value
Row Factor x Column Factor	42438	12	3536	F (12, 30) = 17,73	P<0,001
Row Factor	22335	4	5584	F (4, 10) = 18,42	P<0,001
Column Factor	5042	3	1681	F (1,385, 13,85) = 8,425	P=0,007
Subject	3031	10	303.1	F (10, 30) = 1,519	P=0,18
Residual	5985	30	199.5
Data summary
Number of columns (Column Factor)	4
Number of rows (Row Factor)	5
Number of subjects (Subject)	15
Number of missing values	0
Mutiple Comparison
Tukey's multiple comparisons test	Mean Diff,	95,00% CI of diff,	Significant?	Summary	Adjusted P Value
1 Day
25 μg/ml LAA vs. 50 μg/ml LAA	-9.537	-36,28 to 17,21	No	ns	0.3
25 μg/ml LAA vs. 100 μg/ml LAA	-6.717	-82,45 to 69,01	No	ns	0.92
25 μg/ml LAA vs. 200 μg/ml LAA	-6.269	-59,48 to 46,94	No	ns	0.85
50 μg/ml LAA vs. 100 μg/ml LAA	2.819	-47,46 to 53,10	No	ns	0.98
50 μg/ml LAA vs. 200 μg/ml LAA	3.268	-27,36 to 33,90	No	ns	0.88
100 μg/ml LAA vs. 200 μg/ml LAA	0.4485	-24,24 to 25,13	No	ns	>0,99
3 Days
25 μg/ml LAA vs. 50 μg/ml LAA	-16.83	-68,53 to 34,87	No	ns	0.35
25 μg/ml LAA vs. 100 μg/ml LAA	-57.33	-204,6 to 89,90	No	ns	0.27
25 μg/ml LAA vs. 200 μg/ml LAA	-58.79	-243,2 to 125,6	No	ns	0.36
50 μg/ml LAA vs. 100 μg/ml LAA	-40.5	-221,3 to 140,3	No	ns	0.54
50 μg/ml LAA vs. 200 μg/ml LAA	-41.96	-264,0 to 180,0	No	ns	0.64
100 μg/ml LAA vs. 200 μg/ml LAA	-1.465	-45,45 to 42,52	No	ns	>0,99
5 Days
25 μg/ml LAA vs. 50 μg/ml LAA	-28.38	-52,46 to -4,304	Yes	*	0.04
25 μg/ml LAA vs. 100 μg/ml LAA	-47.81	-72,31 to -23,31	Yes	*	0.01
25 μg/ml LAA vs. 200 μg/ml LAA	-61.85	-117,9 to -5,778	Yes	*	0.04
50 μg/ml LAA vs. 100 μg/ml LAA	-19.43	-20,26 to -18,60	Yes	***	<0,001
50 μg/ml LAA vs. 200 μg/ml LAA	-33.46	-84,43 to 17,51	No	ns	0.11
100 μg/ml LAA vs. 200 μg/ml LAA	-14.04	-65,73 to 37,66	No	ns	0.44
7 Days
25 μg/ml LAA vs. 50 μg/ml LAA	-31.87	-57,97 to -5,768	Yes	*	0.03
25 μg/ml LAA vs. 100 μg/ml LAA	19.97	0,3351 to 39,61	Yes	*	0.05
25 μg/ml LAA vs. 200 μg/ml LAA	14.55	-15,39 to 44,48	No	ns	0.19
50 μg/ml LAA vs. 100 μg/ml LAA	51.84	9,835 to 93,85	Yes	*	0.03
50 μg/ml LAA vs. 200 μg/ml LAA	46.42	12,01 to 80,82	Yes	*	0.03
100 μg/ml LAA vs. 200 μg/ml LAA	-5.426	-30,91 to 20,06	No	ns	0.57
14 Days
25 μg/ml LAA vs. 50 μg/ml LAA	-34.05	-62,75 to -5,352	Yes	*	0.04
25 μg/ml LAA vs. 100 μg/ml LAA	62.33	28,80 to 95,86	Yes	*	0.02
25 μg/ml LAA vs. 200 μg/ml LAA	87.87	28,79 to 147,0	Yes	*	0.02
50 μg/ml LAA vs. 100 μg/ml LAA	96.38	90,99 to 101,8	Yes	***	<0,001
50 μg/ml LAA vs. 200 μg/ml LAA	121.9	37,11 to 206,7	Yes	*	0.02
100 μg/ml LAA vs. 200 μg/ml LAA	25.54	-64,62 to 115,7	No	ns

## Sheet: PRP
	PRP	Control	Control	Control	N1	N2	N3	Viability 1	Viability 2	Viability 3	Average	StDev
Day 1	0.05	0.0320333	0.0320333	0.0320333	0.0242333	0.0165233	0.0265233	75.6504	51.5817	82.7992	70.0104	16.3551
	0.1	0.0286333	0.0286333	0.0286333	0.0191333	0.0208333	0.0257333	66.8219	72.759	89.872	76.4843	11.9681
	0.2	0.0307333	0.0277333	0.0277333	0.0238833	0.0281333	0.0256333	77.7115	101.442	92.4279	90.5272	11.979
Day 3	0.05	0.198033	0.198033	0.198033	0.194233	0.170233	0.166333	98.0811	85.9619	83.9926	89.3452	7.62933
	0.1	0.188233	0.198233	0.198233	0.276633	0.238933	0.245133	146.963	120.531	123.659	130.384	14.4424
	0.2	0.195933	0.163933	0.163933	0.198933	0.181233	0.183433	101.531	110.553	111.895	107.993	5.63631
Day 5	0.05	0.270133	0.270133	0.270133	0.192833	0.182133	0.200633	71.3845	67.4235	74.272	71.0267	3.43823
	0.1	0.283333	0.283333	0.283333	0.289233	0.325333	0.301733	102.082	114.824	106.494	107.8	6.47019
	0.2	0.267533	0.287533	0.287533	0.271533	0.291533	0.256334	101.495	101.391	89.1491	97.3451	7.09813
Day 7	0.05	0.687033	0.687033	0.687033	0.772333	0.747333	0.764333	112.416	108.777	111.251	110.815	1.8583
	0.1	0.694833	0.694833	0.694833	0.872223	0.848333	0.868633	125.53	122.092	125.013	124.212	1.85402
	0.2	0.699203	0.719203	0.719203	0.732633	0.828133	0.708334	104.781	115.146	98.4886	106.139	8.4112
Day 14	0.05	0.640833	0.640833	0.640833	1.51473	1.46153	1.54123	236.369	228.068	240.505	234.981	6.33372
	0.1	0.667933	0.667933	0.667933	1.83863	2.01933	1.90513	275.272	302.326	285.228	287.609	13.683
	0.2	0.664733	0.664733	0.664733	1.25413	1.30363	1.24293	188.667	196.114	186.982	190.588	4.85926
	1	3	5	7	14
5% PRP	70.0104	89.3452	71.0267	110.815	234.981
10% PRP	76.4843	130.384	107.8	124.212	287.609
20% PRP	90.5272	107.993	97.3451	106.139	190.588
ANOVA Result
Two-way RM ANOVA	Matching: Across row
Assume sphericity?	No
Alpha	0.05
Source of Variation	% of total variation	P value	P value summary	Significant?	Geisser-Greenhouse's epsilon
Row Factor x Column Factor	7.513	<0,001	***	Yes
Row Factor	86.06	<0,001	***	Yes
Column Factor	5.093	<0,001	***	Yes	0.8591
Subject	0.3788	0.64	ns	No
ANOVA table	SS	DF	MS	F (DFn, DFd)	P value
Row Factor x Column Factor	13179	8	1647	F (8, 20) = 19,62	P<0,001
Row Factor	150957	4	37739	F (4, 10) = 568,0	P<0,001
Column Factor	8934	2	4467	F (1,718, 17,18) = 53,19	P<0,001
Subject	664.4	10	66.44	F (10, 20) = 0,7911	P=0,64
Residual	1680	20	83.98
Data summary
Number of columns (Column Factor)	3
Number of rows (Row Factor)	5
Number of subjects (Subject)	15
Number of missing values	0
Mutiple Comparison
Tukey's multiple comparisons test	Mean Diff,	95,00% CI of diff,	Significant?	Summary	Adjusted P Value
1 Day
5% PRP vs. 10% PRP	-6.474	-57,53 to 44,58	No	ns	0.77
5% PRP vs. 20% PRP	-20.52	-107,9 to 66,86	No	ns	0.49
10% PRP vs. 20% PRP	-14.04	-59,43 to 31,35	No	ns	0.35
3 Days
5% PRP vs. 10% PRP	-41.04	-65,71 to -16,37	Yes	*	0.02
5% PRP vs. 20% PRP	-18.65	-63,76 to 26,47	No	ns	0.24
10% PRP vs. 20% PRP	22.39	-45,54 to 90,32	No	ns	0.33
5 Days
5% PRP vs. 10% PRP	-36.77	-68,18 to -5,367	Yes	*	0.04
5% PRP vs. 20% PRP	-26.32	-60,65 to 8,013	No	ns	0.08
10% PRP vs. 20% PRP	10.45	-19,36 to 40,27	No	ns	0.3
7 Days
5% PRP vs. 10% PRP	-13.4	-14,52 to -12,27	Yes	***	<0,001
5% PRP vs. 20% PRP	4.676	-29,00 to 38,36	No	ns	0.73
10% PRP vs. 20% PRP	18.07	-16,14 to 52,29	No	ns	0.16
14 Days
5% PRP vs. 10% PRP	-59.29	-109,5 to -9,058	Yes	*	0.04
5% PRP vs. 20% PRP	44.39	6,442 to 82,34	Yes	*	0.04
10% PRP vs. 20% PRP	103.7	87,65 to 119,7	Yes	***	<0,001

## Sheet: GAG Staining
Alcian Blue Staining 7 Days								Alcian Blue Staining 21 Days
Scaffold	Medium							Scaffold	Medium
	Control		LAA 50 ug/ml		PRP 10% (v/v)				Control		LAA 50 ug/ml		PRP 10% (v/v)
100% SF	0.0335	0.0375	0.071	0.073	0.1125	0.12125		100% SF	0.134	0.15	0.355	0.365	0.45	0.485
	0.041	0.03875	0.07	0.0724	0.12	0.10625			0.164	0.155	0.35	0.362	0.48	0.425
Average	0.0376875		0.0716		0.115			Average	0.15075		0.358		0.46
StDev	0.00314494		0.00135647		0.00699702			StDev	0.0125797		0.00678233		0.0279881
90% SF + 10% SS	0.044175	0.046	0.081	0.084	0.1262	0.1274		90% SF + 10% SS	0.1767	0.184	0.405	0.42	0.631	0.637
	0.04425	0.0478	0.08	0.084	0.137	0.117			0.177	0.1912	0.4	0.42	0.685	0.585
Average	0.0455563		0.08225		0.1269			Average	0.182225		0.41125		0.68125
StDev	0.00171712		0.00206155		0.00818046			StDev	0.00686847		0.0103078		0.0409023
	7 Days		21 Days
	100 SF	90 SF + SS 10	100 SF	90 SF + 10 SS
Control	0.060475	0.079425	0.1505	0.182225
LAA 50 μg/ml	0.0691	0.07835	0.358	0.4112
PRP 10% (v/v)	0.09485	0.12525	0.46	0.6813
D7
Two-way ANOVA	Ordinary
Alpha	0.05
Source of Variation	% of total variation	P value	P value summary	Significant?
Interaction	0.1451	0.51	ns	No
Row Factor	96.39	<0,001	***	Yes
Column Factor	1.588	0.001	**	Yes
ANOVA table	SS	DF	MS	F (DFn, DFd)	P value
Interaction	3.808e-05	2	1.904e-05	F (2, 18) = 0,6974	P=0,51
Row Factor	0.0253	2	0.01265	F (2, 18) = 463,3	P<0,001
Column Factor	0.0004167	1	0.0004167	F (1, 18) = 15,26	P=0,001
Residual	0.0004915	18	2.731e-05
Tukey's multiple comparisons test	Mean Diff,	95,00% CI of diff,	Significant?	Summary	Adjusted P Value
Control:SF 100% vs. Control:SF 90% + 10%	-0.0075	-0,01924 to 0,004243	No	ns	0.36
Control:SF 100% vs. LAA 50 μg/ml:SF 100%	-0.0335	-0,04524 to -0,02176	Yes	***	<0,001
Control:SF 100% vs. LAA 50 μg/ml:SF 90% + 10%	-0.03925	-0,05099 to -0,02751	Yes	***	<0,001
Control:SF 100% vs. PRP 10% v/v:SF 100%	-0.077	-0,08874 to -0,06526	Yes	***	<0,001
Control:SF 100% vs. PRP 10% v/v:SF 90% + 10%	-0.08875	-0,1005 to -0,07701	Yes	***	<0,001
Control:SF 90% + 10% vs. LAA 50 μg/ml:SF 100%	-0.026	-0,03774 to -0,01426	Yes	***	<0,001
Control:SF 90% + 10% vs. LAA 50 μg/ml:SF 90% + 10%	-0.03175	-0,04349 to -0,02001	Yes	***	<0,001
Control:SF 90% + 10% vs. PRP 10% v/v:SF 100%	-0.0695	-0,08124 to -0,05776	Yes	***	<0,001
Control:SF 90% + 10% vs. PRP 10% v/v:SF 90% + 10%	-0.08125	-0,09299 to -0,06951	Yes	***	<0,001
LAA 50 μg/ml:SF 100% vs. LAA 50 μg/ml:SF 90% + 10%	-0.00575	-0,01749 to 0,005993	No	ns	0.64
LAA 50 μg/ml:SF 100% vs. PRP 10% v/v:SF 100%	-0.0435	-0,05524 to -0,03176	Yes	***	<0,001
LAA 50 μg/ml:SF 100% vs. PRP 10% v/v:SF 90% + 10%	-0.05525	-0,06699 to -0,04351	Yes	***	<0,001
LAA 50 μg/ml:SF 90% + 10% vs. PRP 10% v/v:SF 100%	-0.03775	-0,04949 to -0,02601	Yes	***	<0,001
LAA 50 μg/ml:SF 90% + 10% vs. PRP 10% v/v:SF 90% + 10%	-0.0495	-0,06124 to -0,03776	Yes	***	<0,001
PRP 10% v/v:SF 100% vs. PRP 10% v/v:SF 90% + 10%	-0.01175	-0,02349 to -7,267e-006	Yes	*	0.05
D21
Two-way ANOVA	Ordinary
Alpha	0.05
Source of Variation	% of total variation	P value	P value summary	Significant?
Interaction	4.072	<0,001	***	Yes
Row Factor	89.04	<0,001	***	Yes
Column Factor	5.665	<0,001	***	Yes
ANOVA table	SS	DF	MS	F (DFn, DFd)	P value
Interaction	0.028	2	0.014	F (2, 18) = 29,98	P<0,001
Row Factor	0.6123	2	0.3062	F (2, 18) = 655,7	P<0,001
Column Factor	0.03896	1	0.03896	F (1, 18) = 83,44	P<0,001
Residual	0.008405	18	0.000467
Tukey's multiple comparisons test	Mean Diff,	95,00% CI of diff,	Significant?	Summary	Adjusted P Value
Control:SF 100% vs. Control:SF 90% + 10%	-0.014	-0,06256 to 0,03456	No	ns	0.94
Control:SF 100% vs. LAA 50 μg/ml:SF 100%	-0.2073	-0,2558 to -0,1587	Yes	***	<0,001
Control:SF 100% vs. LAA 50 μg/ml:SF 90% + 10%	-0.2605	-0,3091 to -0,2119	Yes	***	<0,001
Control:SF 100% vs. PRP 10% v/v:SF 100%	-0.3093	-0,3578 to -0,2607	Yes	***	<0,001
Control:SF 100% vs. PRP 10% v/v:SF 90% + 10%	-0.4838	-0,5323 to -0,4352	Yes	***	<0,001
Control:SF 90% + 10% vs. LAA 50 μg/ml:SF 100%	-0.1933	-0,2418 to -0,1447	Yes	***	<0,001
Control:SF 90% + 10% vs. LAA 50 μg/ml:SF 90% + 10%	-0.2465	-0,2951 to -0,1979	Yes	***	<0,001
Control:SF 90% + 10% vs. PRP 10% v/v:SF 100%	-0.2953	-0,3438 to -0,2467	Yes	***	<0,001
Control:SF 90% + 10% vs. PRP 10% v/v:SF 90% + 10%	-0.4698	-0,5183 to -0,4212	Yes	***	<0,001
LAA 50 μg/ml:SF 100% vs. LAA 50 μg/ml:SF 90% + 10%	-0.05325	-0,1018 to -0,004690	Yes	*	0.03
LAA 50 μg/ml:SF 100% vs. PRP 10% v/v:SF 100%	-0.102	-0,1506 to -0,05344	Yes	***	<0,001
LAA 50 μg/ml:SF 100% vs. PRP 10% v/v:SF 90% + 10%	-0.2765	-0,3251 to -0,2279	Yes	***	<0,001
LAA 50 μg/ml:SF 90% + 10% vs. PRP 10% v/v:SF 100%	-0.04875	-0,09731 to -0,0001895	Yes	*	0.05
LAA 50 μg/ml:SF 90% + 10% vs. PRP 10% v/v:SF 90% + 10%	-0.2233	-0,2718 to -0,1747	Yes	***	<0,001
PRP 10% v/v:SF 100% vs. PRP 10% v/v:SF 90% + 10%	-0.1745	-0,2231 to -0,1259	Yes	***	<0,001
