# Supplementary material for: Chondrogenic differentiation of Wharton’s Jelly mesenchymal stem cells on silk spidroin-fibroin mix scaffold supplemented with L-ascorbic acid and platelet rich plasma
Source: Sci Rep. 2020 Nov 10;10:19449. doi: 10.1038/s41598-020-76466-8 (PMC7656266; doi:10.1038/s41598-020-76466-8)
Supplement: Supplementary file 2 — Supplementary information. [file 41598_2020_76466_MOESM2_ESM.xlsx]

## Sheet: Sheet1
Title	Chondrogenic differentiation of Wharton’s Jelly mesenchymal stem cells on silk spidroin-fibroin mix scaffold supplemented with L-ascorbic acid and platelet rich plasma
Authors	Anggraini Barlian1*, Hermawan Judawisastra2, Ahmad Ridwan1, Antonia Ratih Wahyuni1, Meidiana Ebtayani Lingga1
WATER UPTAKE
Time	Scaffold	1	2	3		Scaffold	W1	W2	W3	Average	StDev
D0	100	0.0069	0.0065	0.0044		SF100	139.13	123.077	181.818	148.009	30.3603
	95	0.0045	0.0041	0.004		SF95+SS5	104.444	136.585	182.5	141.177	39.2298
	90	0.0051	0.0049	0.0055		SF90+SS10	180.392	173.469	103.636	152.499	42.4579
	85	0.0062	0.0055	0.0068		SF85+SS15	150	138.182	169.118	152.433	15.6108
	80	0.0162	0.0111	0.0111		SF80+SS20	80.8642	147.748	147.748	125.453	38.6152
D1	100	0.0165	0.0145	0.0124
	95	0.0092	0.0097	0.0113
	90	0.0143	0.0134	0.0112
	85	0.0155	0.0131	0.0183
	80	0.0293	0.0275	0.0275
CONTACT ANGLE
Scaffold	1	2	3	Average	StDev
SF100	58.31	57.815	56.695	57.6067	0.827411	57,61±0,83
SF95+SS5	62.662	62.341	61.842	62.2817	0.413207	62,28±0,41
SF90+SS10	70.869	68.875	71.896	70.5467	1.53608	71,9±1,54
SF85+SS15	73.019	72.026	73.376	72.807	0.699523	72,81±0,70
SF80+SS20	77.883	77.471	76.768	77.374	0.563793	77,37±0,56
